# Supplementary material for: Genome-Wide Identification, Characterization and Experimental Expression Analysis of CNGC Gene Family in Gossypium
Source: Int J Mol Sci. 2023 Feb 27;24(5):4617. doi: 10.3390/ijms24054617 (PMC10003296; doi:10.3390/ijms24054617)
Supplement: Supplementary file 1 [file ijms-24-04617-s001.zip › Table S1.xlsx]

## Sheet: Sheet1
Gene-name	gene-ID	animo aid number	MW	PI	instability index	aliphatic index	CRAVY
GaCNGC1	Ga01G0732.1	709	81807.5	8.93	50.98	87.02	-0.205
GaCNGC2	Ga01G2411.1	708	81103.5	9.16	50.81	95.18	-0.066
GaCNGC3	Ga04G0852.1	709	81495.6	9.21	44.83	95.35	-0.075
GaCNGC4	Ga04G1517.1	717	82289.9	7.52	41.98	94.69	-0.051
GaCNGC5	Ga04G1626.1	695	79616.8	9.37	54.95	95.37	0.005
GaCNGC6	Ga04G2110.1	712	82227.7	9.1	53.86	86.29	-0.183
GaCNGC7	Ga05G0572.1	738	84373.2	9.11	48.44	88.7	-0.2
GaCNGC8	Ga05G1104.1	713	81495.8	9.19	48.55	95.19	-0.044
GaCNGC9	Ga05G1255.1	748	85917.6	8.9	45.99	86.03	-0.258
GaCNGC10	Ga06G1223.1	714	82473.9	8.93	44.83	91.36	-0.186
GaCNGC11	Ga08G1175.1	753	87332.8	8.89	53.09	88.18	-0.106
GaCNGC12	Ga09G0093.1	712	81471.4	9.45	51.43	95.84	0.026
GaCNGC13	Ga09G0167.1	695	79591.1	9.22	52.02	99.54	0.068
GaCNGC14	Ga12G1804.1	700	80149.1	9.67	45.22	92.11	-0.126
GaCNGC15	Ga13G2256.1	705	81470.1	9.05	46.29	93.46	-0.133
GaCNGC16	Ga13G2293.1	743	84812.7	9.06	48.24	85.87	-0.188
GaCNGC17	Ga14G2437.1	731	84369.6	9.32	43.35	91.09	-0.21
GbCNGC1	Gobar.A01G069500.1	709	81755.5	8.96	51.79	86.47	-0.203
GbCNGC2	Gobar.A03G040300.1	686	78528.5	9.21	50.99	95.25	-0.059
GbCNGC3	Gobar.A05G108900.1	713	81437.7	9.21	49.16	94.78	-0.055
GbCNGC4	Gobar.A05G124100.1	748	85931.6	8.9	45.99	86.16	-0.257
GbCNGC5	Gobar.A05G364500.1	731	84369.6	9.32	43.35	91.09	-0.21
GbCNGC6	Gobar.A05G379600.1	719	82497.1	7.52	42.09	94.28	-0.059
GbCNGC7	Gobar.A05G389400.1	695	79658.7	9.33	54.85	94.81	-0.008
GbCNGC8	Gobar.A05G434100.1	712	82184.6	9.1	52.68	86.84	-0.182
GbCNGC9	Gobar.A06G113300.1	644	74643.6	8.93	45.54	85.37	-0.32
GbCNGC10	Gobar.A07G150500.1	718	82482.8	9.37	45.75	94.69	-0.1
GbCNGC11	Gobar.A08G101700.1	708	82231.9	9.13	53.04	87.05	-0.169
GbCNGC12	Gobar.A09G011800.1	766	87455.2	9.59	50.9	93.29	0.017
GbCNGC13	Gobar.A13G200500.1	707	81483	8.99	48.11	91.54	-0.176
GbCNGC14	Gobar.A13G204100.1	743	84785.7	9.06	48.64	85.87	-0.185
GbCNGC15	Gobar.D01G070300.1	709	81664.4	8.98	54.07	87.02	-0.192
GbCNGC16	Gobar.D03G159300.1	708	81091.4	9.16	50.81	94.77	-0.073
GbCNGC17	Gobar.D04G002900.1	712	82269.8	9.1	53.86	86.7	-0.177
GbCNGC18	Gobar.D04G050100.1	679	77717.6	9.48	52.88	94.89	0.004
GbCNGC19	Gobar.D04G060500.1	714	82084.6	6.53	43.31	94.26	-0.061
GbCNGC20	Gobar.D04G095000.1	731	84290.5	9.29	42.2	92.3	-0.207
GbCNGC21	Gobar.D05G054900.1	745	85246.2	9.19	47.44	88.78	-0.195
GbCNGC22	Gobar.D05G105800.1	714	81445.6	9.21	49.54	94.65	-0.07
GbCNGC23	Gobar.D05G122100.1	746	85609.4	9	45.58	86.92	-0.245
GbCNGC24	Gobar.D06G123000.1	709	81789.2	9.04	44.92	90.76	-0.202
GbCNGC25	Gobar.D07G154200.1	712	81889.1	9.34	46.93	94.82	-0.096
GbCNGC26	Gobar.D08G116700.1	708	82251.9	9.15	53.2	86.5	-0.186
GbCNGC27	Gobar.D13G213300.1	560	64794.1	9.3	46.68	95.05	-0.073
GbCNGC28	Gobar.D13G217200.1	743	84783.6	9.01	47.87	86.14	-0.191
GdCNGC1	Godar.A01G076600.1	709	81755.5	8.96	51.79	86.47	-0.203
GdCNGC2	Godar.A03G045000.1	708	81075.4	9.16	51.2	94.9	-0.069
GdCNGC3	Godar.A05G111000.1	713	81437.7	9.21	49.16	94.78	-0.055
GdCNGC4	Godar.A05G126400.1	748	85931.6	8.9	45.99	86.16	-0.257
GdCNGC5	Godar.A05G385300.1	731	84369.6	9.32	43.35	91.09	-0.21
GdCNGC6	Godar.A05G403500.1	717	82294.9	7.52	42.18	94.55	-0.057
GdCNGC7	Godar.A05G414300.1	695	79658.7	9.33	54.85	94.81	-0.008
GdCNGC8	Godar.A05G463200.1	712	82184.6	9.1	52.68	86.84	-0.182
GdCNGC9	Godar.A06G127100.1	709	81907.3	9.06	44.08	90.9	-0.204
GdCNGC10	Godar.A07G161000.1	718	82482.8	9.37	45.75	94.69	-0.1
GdCNGC11	Godar.A08G111900.1	708	82260	9.13	52.7	87.32	-0.166
GdCNGC12	Godar.A09G014100.1	766	87455.2	9.59	50.9	93.29	0.017
GdCNGC13	Godar.A13G213400.1	707	81483	8.99	48.11	91.54	-0.176
GdCNGC14	Godar.A13G217300.1	743	84785.7	9.06	48.64	85.87	-0.185
GdCNGC15	Godar.D01G078100.1	709	81664.4	8.98	54.07	87.02	-0.192
GdCNGC16	Godar.D03G170800.1	708	81090.5	9.24	50.54	94.77	94.77
GdCNGC17	Godar.D04G003400.1	712	82269.8	9.1	53.86	86.7	-0.177
GdCNGC18	Godar.D04G053600.1	705	80692.3	9.55	53.44	94.03	-0.01
GdCNGC19	Godar.D04G063200.1	714	82114.6	6.53	43.58	94.26	-0.061
GdCNGC20	Godar.D04G101300.1	731	84290.5	9.29	42.2	92.3	-0.207
GdCNGC21	Godar.D05G058700.1	745	85260.3	9.22	47.75	88.78	-0.196
GdCNGC22	Godar.D05G111100.1	714	81445.6	9.21	49.54	94.65	-0.07
GdCNGC23	Godar.D05G127700.1	746	85609.4	9	45.58	86.92	-0.245
GdCNGC24	Godar.D06G131900.1	709	81792.2	8.99	45.65	90.76	-0.193
GdCNGC25	Godar.D07G164000.1	712	81889.1	9.34	46.94	94.82	-0.096
GdCNGC26	Godar.D08G123700.1	708	82238.8	9.2	53.2	85.95	-0.194
GdCNGC27	Godar.D13G225800.1	560	64794.1	9.3	46.68	95.05	-0.073
GdCNGC28	Godar.D13G229700.1	744	84872.8	8.99	47.65	85.89	-0.188
GhCNGC1	Gohir.A01G069000.1.p	709	81808.5	9.02	52.48	86.47	-0.213
GhCNGC2	Gohir.A03G032100.2.p	708	81089.5	9.16	50.81	95.04	-0.069
GhCNGC3	Gohir.A05G104500.1.p	713	81437.7	9.21	49.16	94.78	-0.055
GhCNGC4	Gohir.A05G118800.1.p	748	85928.6	8.95	45.79	86.16	-0.265
GhCNGC5	Gohir.A05G345824.1.p	731	84368.6	9.35	43.79	91.09	-0.21
GhCNGC6	Gohir.A05G360100.1.p	687	79072.3	8.26	41.16	96.13	-0.022
GhCNGC7	Gohir.A05G369900.1.p	695	79658.7	9.33	54.85	94.81	-0.008
GhCNGC8	Gohir.A05G413600.1.p	636	73459.9	9.42	54.85	88.02	-0.188
GhCNGC9	Gohir.A06G104600.1.p	709	81877.3	9.06	43.96	90.9	-0.204
GhCNGC10	Gohir.A07G138200.1.p	718	82508.8	9.37	47	94.55	-0.104
GhCNGC11	Gohir.A08G096500.2.p	708	82349	9.16	53.26	86.5	-0.176
GhCNGC12	Gohir.A09G012000.1.p	766	87428.1	9.57	51.01	93.29	0.022
GhCNGC13	Gohir.A13G178700.1.p	707	81503.1	8.94	47.99	91.54	-0.165
GhCNGC14	Gohir.A13G183800.1.p	743	84802.7	9.06	48.26	85.87	-0.187
GhCNGC15	Gohir.D01G056500.1.p	709	81635.4	9.02	54.07	86.76	-0.196
GhCNGC16	Gohir.D03G136200.1.p	708	81091.4	9.16	50.81	94.77	-0.073
GhCNGC17	Gohir.D04G002500.1.p	712	82299.8	9.1	53.2	86.56	-0.18
GhCNGC18	Gohir.D04G045400.1.p	695	79679.9	9.44	52.25	95.08	0.003
GhCNGC19	Gohir.D04G054200.1.p	714	82084.6	6.53	43.31	94.26	-0.061
GhCNGC20	Gohir.D04G085733.1.p	731	84278.4	9.29	43.36	91.76	-0.213
GhCNGC21	Gohir.D05G055000.1.p	745	85244.3	9.23	47.09	88.78	-0.19
GhCNGC22	Gohir.D05G104300.1.p	714	81564.7	9.21	50.06	93.56	-0.088
GhCNGC23	Gohir.D05G119700.1.p	746	85609.4	9	45.58	86.92	-0.246
GhCNGC24	Gohir.D06G106700.1.p	709	81790.1	8.93	44.68	90.9	-0.198
GhCNGC25	Gohir.D07G143200.1.p	712	81851.1	9.27	46.02	94.82	-0.088
GhCNGC26	Gohir.D08G107700.1.p	708	82251.9	9.15	53.2	86.5	-0.186
GhCNGC27	Gohir.D09G010800.1.p	688	78756.1	9.34	52.76	96.72	0.042
GhCNGC28	Gohir.D13G186800.2.p	560	64744.1	9.24	46.43	95.05	-0.062
GhCNGC29	Gohir.D13G189912.1.p	743	84769.6	8.97	47.66	86.14	-0.191
GmCNGC1	Gomus.A01G071500.1	709	81808.5	9.02	52.48	86.47	-0.213
GmCNGC2	Gomus.A03G044900.1	708	81089.5	9.16	50.81	95.04	-0.069
GmCNGC3	Gomus.A05G056600.1	738	84384.3	9.22	49.83	89.23	-0.205
GmCNGC4	Gomus.A05G110400.1	713	81497.8	9.21	48.89	94.78	-0.05
GmCNGC5	Gomus.A05G126100.1	750	86161.8	8.79	45.9	85.93	-0.266
GmCNGC6	Gomus.A05G374700.1	731	84402.6	9.35	43.79	90.56	-0.213
GmCNGC7	Gomus.A05G390500.1	717	82278.9	7.52	42.18	94.69	-0.053
GmCNGC8	Gomus.A05G400600.1	695	79658.7	9.33	54.85	94.81	-0.008
GmCNGC9	Gomus.A05G447900.1	712	82135.6	9.1	52.45	86.84	-0.185
GmCNGC10	Gomus.A06G113500.1	709	81922.3	9.06	43.23	90.35	-0.218
GmCNGC11	Gomus.A07G152000.1	718	82540.8	9.4	46.33	94.55	-0.105
GmCNGC12	Gomus.A08G108100.1	708	82315	9.16	53.14	87.05	-0.174
GmCNGC13	Gomus.A09G012400.1	769	87856.6	9.59	50.86	92.93	0.011
GmCNGC14	Gomus.A13G209900.1	707	81544.1	8.99	48.01	91.4	-0.172
GmCNGC15	Gomus.A13G214300.1	743	84812.7	9.06	48.24	85.87	-0.188
GmCNGC16	Gomus.D01G075700.1	709	81679.4	8.98	53.26	86.47	-0.204
GmCNGC17	Gomus.D03G153700.1	708	81091.4	9.16	50.81	94.77	-0.073
GmCNGC18	Gomus.D04G003700.1	712	82269.8	9.1	53.86	86.7	-0.177
GmCNGC19	Gomus.D04G051200.1	517	59436.2	9.28	47.82	105.53	0.216
GmCNGC20	Gomus.D04G061800.1	714	82084.6	6.53	43.31	94.26	-0.061
GmCNGC21	Gomus.D04G095500.1	731	84264.4	9.29	42.92	91.76	-0.213
GmCNGC22	Gomus.D05G058300.1	745	85290.3	9.22	47.42	88.64	-0.199
GmCNGC23	Gomus.D05G111900.1	714	81462.7	9.32	48.86	94.51	-0.061
GmCNGC24	Gomus.D05G127500.1	746	85609.4	9	45.58	86.92	-0.245
GmCNGC25	Gomus.D06G124800.1	709	81698.1	8.99	44.91	91.45	-0.192
GmCNGC26	Gomus.D07G158600.1	712	81907.1	9.34	46.65	95.08	-0.092
GmCNGC27	Gomus.D08G119200.1	708	82310.9	9.2	53.2	86.5	-0.19
GmCNGC28	Gomus.D13G217500.1	560	64720.1	9.24	45.64	95.75	-0.049
GmCNGC29	Gomus.D13G221600.1	743	84749.6	9.01	47.7	86.66	-0.19
GrCNGC1	Gorai.001G155300.1	712	81877	9.34	45.86	94.27	-0.105
GrCNGC2	Gorai.002G076600.1	709	81735.5	9.02	55.21	87.02	-0.198
GrCNGC3	Gorai.003G143300.1	708	81091.4	9.16	50.81	94.77	-0.073
GrCNGC4	Gorai.004G115300.1	582	67618.1	8.78	51.97	89.5	-0.112
GrCNGC5	Gorai.009G056700.1	745	85318.3	9.19	48.86	88.39	-0.206
GrCNGC6	Gorai.009G108500.1	715	81561.7	9.21	48.99	94.11	-0.082
GrCNGC7	Gorai.009G123300.1	746	85609.4	9	45.58	86.92	-0.245
GrCNGC8	Gorai.010G121000.1	709	81725.2	9.13	44.59	91.45	-0.194
GrCNGC9	Gorai.010G245300.1	641	74122	9.25	46.79	94.43	-0.077
GrCNGC10	Gorai.012G003500.1	712	82227.7	9.1	53.86	86.29	-0.183
GrCNGC11	Gorai.012G050600.1	695	79673.8	9.41	52.38	93.97	-0.005
GrCNGC12	Gorai.012G060800.1	714	82096.6	6.53	43.31	94.8	-0.054
GrCNGC13	Gorai.012G095800.1	738	85276.6	9.25	42.61	92.09	-0.186
GrCNGC14	Gorai.013G215800.1	743	84783.6	9.01	47.87	86.14	-0.191
GtCNGC1	Gotom.A01G082800.1	709	81755.5	8.96	51.79	86.47	-0.203
GtCNGC2	Gotom.A03G045500.1	686	78542.6	9.21	50.59	95.39	-0.058
GtCNGC3	Gotom.A05G112300.1	713	81438.6	9.21	49.12	94.24	-0.066
GtCNGC4	Gotom.A05G127800.1	748	85931.6	8.9	45.99	86.16	-0.257
GtCNGC5	Gotom.A05G389900.1	731	84368.6	9.35	43.79	91.09	-0.21
GtCNGC6	Gotom.A05G405600.1	717	82294.9	7.52	42.18	94.55	-0.057
GtCNGC7	Gotom.A05G416100.1	695	79718.8	9.33	54.85	94.81	-0.002
GtCNGC8	Gotom.A05G465300.1	712	82184.6	9.1	52.68	86.84	-0.182
GtCNGC9	Gotom.A06G124700.1	709	81877.3	9.06	43.96	90.9	-0.204
GtCNGC10	Gotom.A07G160500.1	718	82482.8	9.37	45.75	94.69	-0.1
GtCNGC11	Gotom.A08G111300.1	582	67725.3	8.86	52.63	90.17	-0.105
GtCNGC12	Gotom.A09G012900.1	766	87431.1	9.59	50.64	93.16	0.019
GtCNGC13	Gotom.A13G218300.1	707	81571.2	8.99	47.77	91.54	-0.169
GtCNGC14	Gotom.A13G222400.1	743	84832.7	9.06	48.26	85.73	-0.191
GtCNGC15	Gotom.D01G075700.1	709	81648.4	9	53.61	87.02	-0.197
GtCNGC16	Gotom.D03G168600.1	708	81125.5	9.16	50.54	94.22	-0.074
GtCNGC17	Gotom.D04G005000.1	712	82269.8	9.1	53.86	86.7	-0.177
GtCNGC18	Gotom.D04G053500.1	695	79556.8	9.4	53.24	94.95	-0.002
GtCNGC19	Gotom.D04G064600.1	714	82102.6	6.53	43.21	93.71	-0.065
GtCNGC20	Gotom.D04G100400.1	731	84263.4	9.32	42.8	91.76	-0.213
GtCNGC21	Gotom.D05G060000.1	745	85260.3	9.22	47.52	88.78	-0.195
GtCNGC22	Gotom.D05G113500.1	714	81465.6	9.21	49.7	93.96	-0.072
GtCNGC23	Gotom.D05G129100.1	746	85609.4	9	45.58	86.92	-0.245
GtCNGC24	Gotom.D06G134400.2	709	81790.1	8.93	44.68	90.9	-0.198
GtCNGC25	Gotom.D07G162100.1	712	81916.1	9.37	47.28	94.82	-0.096
GtCNGC26	Gotom.D08G121900.1	708	82251.9	9.15	53.2	86.5	-0.186
GtCNGC27	Gotom.D13G227500.1	651	75401.5	9.31	46.83	92.83	-0.094
GtCNGC28	Gotom.D13G231500.1	743	84783.6	9.01	47.87	86.14	-0.191
